# Supplementary material for: Is the Social Gradient in Net Survival Observed in France the Result of Inequalities in Cancer-Specific Mortality or Inequalities in General Mortality?
Source: Cancers (Basel). 2023 Jan 20;15(3):659. doi: 10.3390/cancers15030659 (PMC9913401; doi:10.3390/cancers15030659)
Supplement: Supplementary file 1 [file cancers-15-00659-s001.zip]

Archive with 2 entries (2 files):
- Supplementary Information.pdf
- Supplementary Material_revised.pdf
